# Supplementary material for: Social and Behavioral Determinants of Health in the Era of Artificial Intelligence with Electronic Health Records: A Scoping Review
Source: Health Data Sci. 2021 Aug 24;2021:9759016. doi: 10.34133/2021/9759016 (PMC10880156; doi:10.34133/2021/9759016)
Supplement: Supplementary Materials — Supplemental Document 1: literature searching strategies on Ovid, Scopus, Web of Science, ACM digital library, and IEEE Xplore. Supplementary Table 1: information extracted from the included studies. [file 9759016.f1.zip]

Archive with 2 entries (2 files):
- Raw File_ Supplement.pdf
- SBDH Search Strategies.docx
